# Supplementary material for: Comparison of spheno-occipital synchondrosis maturation stages with three-dimensional assessment of mandibular growth
Source: BMC Oral Health. 2022 Dec 30;22:654. doi: 10.1186/s12903-022-02692-3 (PMC9801555; doi:10.1186/s12903-022-02692-3)
Supplement: Supplementary file 2 — Additional file 2: The raw data of 3D mandibular measurements across SOS fusion stages. [file 12903_2022_2692_MOESM2_ESM.xls]

## Sheet: SOS1 WASEEM
No	Input Date	Name	ID	Birthday	SEX （1=male& 2=female）	AGE	SOS stage（1-4）	Co mid -Gn (mm)	Go mid-Me	Ag-R-Ag-l (mm)	Go-Go (mm)	Co-Co (mm)	Co mid -Go mid (mm)	Ag-R/ FH PLANE(mm)	Ag-L/ FH PLANE(mm)	(MP mid-FH)	(Ag-Ag / FH) *
1	05.20.2021 15:42:21	,He qiu ting	2018030709	2010-05-23	2	7.8	1	90.19	64.22	71.01	77.21	90.44	45.54	56.47	56.61	22.9	0.12
2	05.20.2021 17:13:34	,Yang qi	2018062404	2010-12-09	2	7.5	1	94.04	57.3	78.53	80.8	95.55	41.68	49.92	49.41	33.4	0.37
3	05.20.2021 16:39:52	,liu zhuoyu	2018081109	2010-10-19	2	7.8	2	86.5	54.38	73.95	79.1	94.45	41.99	49.04	48.19	28.5	0.66
4	05.20.2021 10:37:34	,Guo xu	2019010612	2011-06-11	2	7.6	2	94.79	54.87	69.93	78.96	92.49	51.12	58.83	56.65	30.1	1.79
5	05.19.2021 18:08:27	,chen zhi xin	2019011016	2011-09-17	2	7.3	1	92.58	56.53	74.7	81.92	93.98	44.74	49.63	49.73	31.5	0.08
6	05.20.2021 14:48:08	,Liu zhen	2019022209	2011-07-07	2	7.6	2	93.9	64.33	71.2	76.2	89.81	48.44	56.93	58.61	14	1.36
7	05.20.2021 16:35:02	,wang jia ying	2019031914	2011-09-15	2	7.5	1	92.48	57.34	72.57	76.68	91.38	44.01	51.54	50.34	33.4	0.95
8	05.20.2021 11:52:13	,jiang he	2019060204	2011-06-21	2	7.9	1	93.06	59.63	72.55	84.32	88.7	45.04	58.04	55.72	28.1	1.84
9	05.20.2021 11:22:36	,Jia si yao	2019062207	2011-08-13	2	7.9	2	86.71	55.38	69.44	71.96	84.06	43.85	52.94	52.2	27.9	0.61
10	05.19.2021 19:00:55	,Fan li xin	2019070514	2011-05-31	2	8.1	2	92.79	60.63	72.87	80.29	91.11	43.56	55.45	52.93	32.5	1.98
11	05.19.2021 19:47:05	,Geng meng ran	2019100402	2011-12-27	2	7.8	1	100.91	64.99	80.14	90.25	92.25	48.97	61.35	61.59	25.7	0.17
12	05.20.2021 17:39:05	,zhang zi yu	2020041024	2012-12-17	2	7.3	1	93.63	61.07	76.1	79.9	89.32	46.38	55.66	55.21	28.2	0.34
13	05.19.2021 18:37:06	,Da wen rui	2020041707	2012-11-05	2	7.5	1	95.58	58.61	74.02	82.57	94.33	47.61	59.74	57.5	30	1.73
14	05.24.2021 17:55:22	,Wu zi yao	2021022329	2013-09-20	2	7.4	1	97.05	61.88	70.57	73.67	88.46	51.23	60.37	60.63	23	0.21
15	05.24.2021 17:08:24	,wang ke xin	2021042923	2013-11-05	2	7.5	1	83.72	52.73	64.93	70.41	88.09	43.82	53.11	54.39	22.2	1.13
16	05.18.2021 11:01:13	,li ruiyi	2018080412	2008-10-28	1	9.8	1	100.97	65.23	79.45	85.84	97.87	50.77	59.61	59.36	21.4	0.18
17	05.18.2021 09:07:50	,Wang yan ze	2018081613	2010-10-08	1	7.9	1	100.57	62.48	77.15	81.58	94.62	51.27	58.87	56.86	21.7	1.49
18	05.18.2021 10:04:44	,yang jun rui	2018101304	2010-10-24	1	8	1	99.03	61.34	77.19	84.37	87.37	48.37	58.03	57.97	27	0.05
19	05.16.2021 07:20:06	,Song dian en	2018110305	2010-07-14	1	8.3	1	91.88	57.33	73.94	75.76	85.77	41.01	50.07	50.16	32.1	0.06
20	05.11.2021 08:48:51	,li jia yu	2019021510	2011-04-30	1	7.8	1	100.06	60.45	74.25	79.71	92.4	51.52	57.49	57.11	22.3	0.29
21	05.16.2021 07:53:10	,wang hao xuan	2019100718	2011-12-19	1	7.8	2	99.45	58.1	79.83	88.28	93.85	50.28	56.76	55.66	26	0.8
22	05.19.2021 15:29:50	,Wang xin	2020041504	2012-08-05	1	7.7	1	96.04	59.03	76.03	83.43	86.29	47.83	57.86	58.48	20.8	0.47
23	05.19.2021 15:35:54	,Ma zi yi	2020052230	2012-10-24	1	7.6	1	101.28	58.52	72.6	76.24	91.42	53.22	54.59	55.64	22.2	0.83
24	05.18.2021 11:45:03	,Jiang ming da	2020061907	2012-08-13	1	7.9	1	100.71	60.04	82.86	88.89	92.94	51.54	60.63	63.66	34.6	2.09
25	05.23.2021 23:46:05	,Ma xin li	2021010912	2013-09-30	1	7.3	1	88.35	54.76	72.25	80.59	90.78	40.68	49.21	47.47	34	1.38
26	05.23.2021 22:58:03	,Liu zhi hua	2021042517	2014-02-01	1	7.2	1	91.71	55.61	75.17	83.35	93.2	43.78	50.47	50.5	37.3	0.02
27	05.08.2021 00:57:41	,Qin zi han	2017091604	2009-02-15	2	8.6	2	92.67	56.15	71.88	81.28	90.79	46.65	56.51	56.56	33.8	0.04
28	05.03.2021 05:07:13	,Cui zi yue	2018020908	2009-10-01	2	8.4	1	96.65	61.74	79.63	84.98	93.64	43.5	53.09	53.67	37.4	0.42
29	05.03.2021 06:38:50	,Dong xin yi	2018022310	2009-07-02	2	8.6	1	93.28	60.14	77.35	85.71	93.33	42.3	52.19	53	31.5	0.6
30	05.04.2021 08:17:31	,Guo ya na	2018050709	2009-09-01	2	8.7	2	93.34	56.98	72.68	76.58	85.07	42.95	50.43	49.23	31.5	0.94
31	05.07.2021 01:40:19	,Ma yu han	2018060203	2010-02-13	2	8.3	1	99.66	62.15	79.23	89.35	93.99	52.13	61.69	59.5	24.8	1.59
32	05.07.2021 00:27:20	,Ma ke xin	2018072513	2010-05-26	2	8.2	2	90.39	55.12	76.54	82.81	85.18	43.42	53.87	54.09	33.2	0.16
33	05.07.2021 07:23:34	,Mu ji rong	2018080108	2010-02-05	2	8.5	2	92.84	55.2	70.1	76.63	89.78	49.06	56.9	53.82	29.7	2.52
34	05.08.2021 08:25:26	,Xie ya qiong	2018081308	2009-08-29	2	9	2	99.67	58.07	74.37	80.04	97.3	52.22	56.65	56.75	30.9	0.07
35	05.10.2021 10:59:27	,Zheng ya ling	2018081311	2010-03-02	2	8.4	1	96.19	58.4	75.24	81.7	93.42	46.14	54.69	54.62	31.3	0.06
36	05.08.2021 07:37:29	,Wang meng qi	2018120806	2010-06-06	2	8.5	1	88.21	54.85	69.58	76.59	80.86	47.08	57.34	55.8	22.3	1.26
37	05.06.2021 23:26:08	,Ma chen yu	2019022321	2010-10-24	2	8.3	2	95.48	58.31	74.39	80.41	91.6	48.41	56.35	56.38	28	0.02
38	05.04.2021 12:55:27	,Hu xiao luo	2019031707	2010-12-30	2	8.2	2	90	52.87	79.53	87.97	84.51	44.18	49.7	51.17	34	1.06
39	05.03.2021 04:07:07	,Cui yu rong	2019040707	2011-02-20	2	8.1	2	86.45	57.06	76.85	80.24	85.87	41.37	51.01	50.11	23.8	0.67
40	05.07.2021 17:07:42	,nie lan feng	2019073001	2010-08-25	2	8.9	2	94.99	63.48	74.96	78.66	87	47.61	61.49	60.45	23.6	0.79
41	05.03.2021 00:58:55	,Chen shang xi	2020040803	2011-08-01	2	8.7	2	95.85	58.52	76.4	88.78	94.67	54.25	62.27	62.07	22.4	0.15
42	05.10.2021 01:32:09	,Xin lin hao	2020040816	2011-05-04	2	8.9	2	92.62	58.35	73.95	79.47	86.88	45.31	54	54.21	23.4	0.16
43	05.10.2021 04:20:52	,Xin yu tong wen	2020041312	2012-01-30	2	8.2	2	92.75	58.56	76.63	81.82	96.88	44.98	53.18	53.24	23.8	0.05
44	05.10.2021 06:41:34	,Zhang han yue	2020072630	2012-06-07	2	8.1	1	94.64	58.89	75.4	80.99	89.75	44.71	53.92	54.29	34.5	0.28
45	05.26.2021 11:06:02	,deng chen yu	2021031347	2013-03-01	2	8	2	89.18	52.86	70.62	77.02	90.39	44.09	51.4	50.54	31.6	0.69
46	05.26.2021 12:11:27	,Wei jia qi	2021032711	2013-01-04	2	8.2	1	85.5	55.74	69.37	75.23	88.88	43.33	51.33	50.66	27.9	0.55
47	05.26.2021 15:44:00	,zhang zi yin	2021042611	2013-01-11	2	8.3	1	91.27	55.83	73.51	80.67	95.56	42.32	55.37	52.99	29	1.86
48	05.26.2021 11:33:37	,He wan yu	2021052239	2013-05-14	2	8	2	93.04	60.85	74.18	81.39	89.27	42.53	55.46	54.48	30.5	0.76
49	05.02.2021 23:47:12	==,Yu zuo kun	2017021004	2008-05-15	1	8.7	2	93.59	56.76	77.58	87.63	91.61	44.98	54.92	53.54	31.6	1.02
50	05.02.2021 08:02:40	,Wang zi guo	2017082614	2008-11-05	1	8.8	1	93.9	57.26	76.98	87.67	92.32	47.48	55.12	54.84	24	0.21
51	05.02.2021 01:09:55	,Jin hao ran	2018030615	2009-11-26	1	8.3	1	93.1	59.58	78.67	85.24	89.84	42.3	51.34	50.42	26.9	0.67
52	05.01.2021 03:25:58	,Chen chen	2018033116	2009-10-25	1	8.4	1	89.23	54.29	78.64	84.52	90.63	44.16	52.5	51.87	33.1	0.46
53	05.01.2021 06:23:40	,He yi fan	2018050519	2009-09-15	1	8.6	1	102.39	62.67	79.78	85.51	91.21	50.95	57.64	56.84	24.7	0.57
54	05.02.2021 05:40:45	,li min	2018061102	2009-11-29	1	8.5	2	94.63	60.34	80.92	86.56	91.48	45.27	54.86	53.63	25	0.87
55	04.28.2021 01:08:21	,Pan yan ling	2018082007	2010-03-01	1	8.5	1	100.52	60.36	81.47	87.61	90.54	46.61	55.02	55.23	33	0.15
56	05.02.2021 07:08:53	,Zhao ming zhe	2018092304	2009-11-10	1	8.9	1	96.38	58.54	79.2	86.27	94.42	43.07	49.8	47.88	31.3	1.39
57	04.30.2021 06:10:54	,Yao xing cheng	2019010815	2010-11-13	1	8.2	1	89.48	55.1	73.86	81.6	96.28	45.49	53.52	52.06	19.1	1.13
58	04.26.2021 17:30:04	,Chen rong ze	2019011619	2011-03-07	1	7.9	1	90.98	59.29	78.3	85.95	88.95	43.1	54.65	55.59	25.9	0.69
59	04.29.2021 08:19:03	,xi bi xuan	2019012506	2010-06-25	1	8.6	1	97.84	61.63	77.73	86.45	94.36	51.96	64.51	60.16	19	3.21
60	04.29.2021 01:01:19	,li zhong zheng	2019021332	2010-05-17	1	8.7	2	92.49	56.01	76.71	89.23	95.68	47.49	56.62	55.62	27.7	0.75
61	04.28.2021 23:50:47	,li rui xiang	2019021414	2010-12-24	1	8.1	1	100.92	63.87	80.74	92.43	94.68	45.06	54.78	53.39	32.2	0.99
62	04.28.2021 06:34:24	,yan lu ying	2019022615	2011-01-27	1	8.1	2	101.95	61.69	77.58	87.86	95.28	51.32	63.77	61.95	28	1.34
63	04.30.2021 04:32:10	,yang hao nan	2019031008	2010-08-10	1	8.6	1	96.17	60.85	70.46	78.17	92.97	47.13	53.58	53.59	25.2	0
64	04.30.2021 08:09:21	,zhao yu fan	2019051004	2010-09-30	1	8.6	2	94.97	57.81	77.43	82.9	96.01	47.22	54.92	54.21	30.4	0.53
65	04.29.2021 02:31:05	,Lv zhong ran	2019062202	2010-09-24	1	8.7	1	94.57	59.26	76	82.21	85.44	47.19	56.64	55.72	29.5	0.7
66	04.27.2021 00:57:03	,Fan zi xuan	2019080720	2011-03-08	1	8.4	1	97.65	61.67	75.36	82.44	90.31	50.38	62.58	61.76	24.1	0.63
67	04.27.2021 06:39:32	,Niu jia hao	2019111501	2011-06-15	1	8.4	1	92.27	59.9	76.49	79.1	87.64	41.58	52.94	54.3	32.2	1.02
68	04.27.2021 03:35:54	,Lv qi bang	2020100811	2011-12-23	1	8.8	1	97.69	58.91	77.05	84.77	90.49	47.66	58.83	58.57	33.6	0.2
69	05.26.2021 16:48:23	,wang yi kang	2021042603	2013-01-10	1	8.3	1	94.66	63.24	74.58	77.53	87.82	42.36	53.28	55.28	28	1.54
70	05.26.2021 16:15:31	,Li zu wei	2021050926	2012-11-12	1	8.5	1	99.28	60.68	79.83	85.4	95.47	47.4	55.76	56.42	35.4	0.47
71	04.23.2021 05:29:46	,Liu ke yan	2018101904	2009-10-15	2	9	2	94.16	53.62	72.5	79.78	90.07	50.57	58.81	56.88	29.6	1.53
72	04.23.2021 19:39:49	,Wang ruo han	2018112008	2009-06-29	2	9.4	2	92.46	58.81	77.01	84.49	91.21	46.7	59.99	59.21	25.4	0.58
73	04.23.2021 17:18:53	,Qi jun yi	2018112514	2009-05-06	2	9.7	2	94.29	60.06	77.69	84.94	91.22	49.91	61.27	58.95	18.4	1.71
74	04.24.2021 07:28:00	,Yang shi yue	2018120805	2009-06-12	2	9.5	2	97.99	59.03	70.78	82.52	91.68	49.59	60.66	59.15	26.5	1.22
75	04.22.2021 04:07:14	,Jiang zi han	2018120902	2009-10-30	2	9.1	2	95.24	62.18	71.23	75.61	84.48	43.16	53.7	52.06	28.9	1.32
76	04.25.2021 01:47:57	,shao yi shu	2019030909	2009-11-04	2	9.3	2	106.34	67.75	81.04	90.25	94.5	47.35	62.89	61.62	31.9	0.9
77	04.26.2021 00:15:23	,zhang jin jing	2019051201	2009-11-15	2	9.5	2	88.04	57.85	72.42	82.08	90.22	45.08	58.09	56.45	25.7	1.3
78	04.25.2021 02:29:25	,Yang zi yan	2019080518	2010-02-08	2	9.5	2	95.8	59.81	75.65	81.76	92.26	50.03	57.03	59.44	19.4	1.83
79	05.26.2021 17:41:41	,li jia mei	2019080526	2010-05-15	2	9.2	2	97.09	61.16	73.8	80.88	91.04	46.34	58.53	57.47	29.3	0.83
80	04.22.2021 02:49:25	,feng jin yun	2019080910	2010-04-07	2	9.3	2	99.2	62.39	80.4	87.6	95.27	46.07	52.49	52.54	30.2	0.04
81	05.26.2021 18:17:48	,Luo han	2019092806	2010-03-29	2	9.5	1	96.48	60.03	78.62	84.66	90.39	46.92	56.79	55.8	29.9	0.73
82	04.24.2021 23:57:40	,Zhou shi jin	2020011423	2010-02-16	2	9.9	1	97.77	58.21	84.46	90	95.46	45.14	52.6	53.05	41.8	0.3
83	04.26.2021 02:07:48	,zhang chi	2020070425	2011-03-10	1	9.3	1	103.02	65.4	81.97	88.51	96.49	52.09	61.26	60.22	22.9	0.72
84	04.25.2021 00:02:02	,Yang ying	2020072716	2010-09-16	2	9.9	2	99.91	65.53	71.97	77.85	90.25	47.52	62.09	59.14	25	2.35
85	04.24.2021 19:22:04	,zhang yi han	2020080921	2010-09-14	2	9.9	2	99.29	62.11	75.08	81.58	90.94	49.01	54.72	54.72	28	0
86	04.23.2021 18:30:52	,wan yu lan	2020082030	2010-10-06	2	9.9	3	103.51	63.68	78.53	86.62	90.17	51.81	62.32	61.86	27.7	0.34
87	04.21.2021 22:47:17	,Cheng qian fan	2018032704	2009-02-18	1	9.1	2	90.72	58.8	77.93	84.58	94.81	43.44	54.94	54.96	29.9	0.02
88	04.21.2021 23:41:25	,Wang zi xuan	2018061614	2008-11-02	1	9.6	2	92.71	60.54	77.12	84.82	98.74	50.62	61.24	61.84	20.9	0.44
89	04.22.2021 02:56:22	,Zhong zi jian	2018080518	2009-02-14	1	9.5	2	95.61	59.97	76.32	87	86.29	45.78	61.11	60.58	29.1	0.39
90	05.21.2021 16:15:02	,Yao hao sen	2019042612	2010-04-07	1	9.1	2	101.3	59.53	77.19	81.54	88.9	53.99	62.35	58.29	23.6	3.01
91	04.21.2021 03:08:45	,Yang pei lin	2019051102	2010-02-17	1	9.2	1	94.77	55.65	77.01	87.86	92.95	50.02	56.87	56.96	27.6	0.06
92	04.20.2021 02:37:09	,Guo zhi feng	2019072911	2010-01-13	1	9.5	2	97.62	61.11	82	86.05	97.03	45.21	54.99	54.68	36.8	0.21
93	04.21.2021 02:30:47	,Wang wei dong	2019101219	2010-08-30	1	9.1	1	91.41	59.19	71.51	81.08	94.3	49.16	59.39	57.35	22.1	1.63
94	04.21.2021 08:59:57	,zhan xu meng	2019111608	2010-04-27	1	9.6	2	94.73	65.82	73.98	80.08	92.08	43.73	55.83	53.72	31.2	1.64
95	04.19.2021 23:56:45	,yang li ning	2020011015	2010-03-26	1	9.8	2	102.86	61.61	85.25	88.38	93.94	53.41	63.84	62.44	25.1	0.94
96	04.19.2021 15:26:38	,Wei jin cheng	2020012005	2010-02-07	1	10	2	110.25	64.26	81.52	92.13	100.09	54.76	64.49	60.97	33.9	2.48
97	04.19.2021 16:07:38	,Yang ji tai	2020031402	2010-12-17	1	9.2	1	98.56	57.84	79.55	90.31	94.07	49.8	55.83	57.41	27.8	1.14
98	04.17.2021 02:24:11	,niu run xuan	2020032107	2010-11-30	1	9.3	2	101.94	58.75	80.2	91.72	92.43	54.15	60.96	61.8	28.3	0.6
99	04.19.2021 17:01:33	,Yang jun rui	2020061803	2010-11-29	1	9.6	2	103.78	61.66	80.55	88.6	92.12	54.75	61.88	63.01	25.3	0.81
100	04.17.2021 00:22:26	,He chen rui	2020062610	2011-05-08	1	9.1	2	90.31	56.56	76.63	82.16	88.53	46.16	54.58	51.77	20.7	2.11
101	04.07.2021 18:05:16	,Yang kai xiang	2020062707	2010-10-18	1	9.7	2	101.22	63.95	75.51	82.24	96.18	50.74	59.27	57.61	27.5	1.26
102	04.17.2021 01:16:32	,Liu xuan yu	2020091311	2010-11-23	1	9.8	1	100.62	59.33	79.14	84.25	92.35	52.31	59.84	59.34	26	0.37
103	04.15.2021 02:48:32	,Quan si yuan	2018080804	2008-01-03	2	10.6	3	96.23	57.85	82.23	90.47	96.42	46.66	55.82	52.76	38.5	2.13
104	04.15.2021 03:36:55	,Yang tian yi	2018110408	2008-05-21	2	10.5	2	100.92	65.11	79	84.4	96.77	46.57	56.12	55.25	26.9	0.63
105	04.15.2021 17:39:10	,bai zhong yi	2019011905	2009-02-10	2	9.9	2	95.18	60.78	74.68	78.66	91.71	49.16	60.47	58.94	28.6	1.18
106	04.16.2021 00:59:08	,fan ru zhao	2019022216	2008-12-11	2	10.2	2	93.56	59.49	78.88	83.19	92.82	44.1	55.46	54.63	25.8	0.61
107	04.16.2021 02:11:49	,Ling xiao ting	2019070701	2008-09-17	2	10.8	2	99.89	57.77	77.22	83.27	92.43	54.32	61.19	59.7	20.1	1.1
108	04.16.2021 02:47:37	,Ma yong zi dan	2019071615	2009-02-11	2	10.4	2	101.07	61.34	76.34	83.25	90.37	52.15	59.71	59.6	26.1	0.08
109	04.16.2021 00:09:43	,Chen si yun	2019080326	2008-12-20	2	10.6	2	99.88	61.59	77.46	84.94	101.54	50.79	60.94	59.3	25.4	1.21
110	04.16.2021 15:36:34	,Tang jia ming	2019081111	2008-09-23	2	10.9	2	95.57	53.63	78.47	86.69	96.36	48.96	55.66	58.99	38.1	2.43
111	04.16.2021 23:03:24	,jia xin en	2019092714	2009-08-27	2	10.1	2	94.7	53.72	74.39	87.72	94.42	50.01	57.18	56.38	34.1	0.61
112	04.16.2021 17:59:00	,zhao shuang rui	2019110703	2009-06-29	2	10.4	2	92.47	54.05	68.95	76.87	90.35	52.62	56.1	55.12	26.8	0.82
113	04.14.2021 06:25:26	,Song guo rui	2020040822	2009-10-28	2	10.4	1	103.91	65.35	78.12	82.99	98.37	46.56	53.29	53.26	24.9	0.02
114	04.12.2021 17:51:22	,Xue yu cheng	2020042502	2009-09-12	2	10.6	2	100.26	62.38	76.5	82.19	89.65	48.15	58.15	58.38	29.2	0.17
115	04.15.2021 01:37:46	,yuan wen hui	2020051026	2010-05-08	2	10	3	104.89	66.86	76.39	82.45	92.89	49.35	58.76	57.39	30	1.02
116	04.14.2021 03:41:47	,Gao zi han	2020080151	2009-11-26	2	10.7	3	104.66	66.54	78.01	88.44	91.06	50.47	63.01	62.48	30.7	0.39
117	04.14.2021 01:52:52	,li ying ying	2020081008	2010-04-05	2	10.3	3	97.46	60.19	76	79.94	95.29	50.33	54.2	56.15	23.4	1.47
118	04.15.2021 00:50:36	,Wei zhuo qun	2020081506	2010-04-02	2	10.4	2	96.22	62.89	76.89	82.06	92.67	43.42	53.95	53.4	27.7	0.41
119	04.14.2021 02:56:25	,liu xiao xuan	2020081815	2010-04-04	2	10.4	3	97.24	63.7	76.31	80.23	89.6	51.21	64.19	61.78	25.2	1.8
120	04.14.2021 01:15:44	,Li jia yue	2020082103	2010-04-26	2	10.3	3	98.29	63.5	74.62	80.59	91.01	49.06	57.65	58.8	24.4	0.88
121	04.12.2021 17:03:25	,Zhang xian wei	2019070802	2009-06-08	1	10.1	1	104.33	62.53	83.41	89.36	100.17	50.8	55.53	55.31	32.5	0.15
122	04.12.2021 16:01:29	,wu jia xu	2019080525	2008-12-31	1	10.6	1	102.36	61.66	74.35	81.61	90.88	51.29	59.94	59.6	28.9	0.26
123	04.07.2021 20:39:06	,Huang wei quan	2019082712	2008-12-03	1	10.7	1	96.49	60.16	79.1	87.93	97.21	48.75	57.06	58.84	25.7	1.29
124	04.12.2021 13:47:01	,Wang zi kuo	2019100430	2008-11-05	1	10.9	2	98.6	59.88	78.26	90.45	95.39	50.75	58.74	58.69	22.5	0.04
125	04.07.2021 12:22:06	,Wan yi chen	2020061426	2010-02-05	1	10.4	2	102.45	63.33	81.7	85.15	96.01	48.97	59.35	57.87	41.1	1.04
126	04.05.2021 21:44:56	,Li guang xuan	2020073109	2010-06-17	1	10.1	2	101.71	66.18	79.71	88.34	93.53	48.71	60.94	58.66	24	1.64
127	04.05.2021 20:54:16	,Han jian ning	2020081328	2009-12-30	1	10.6	2	105.05	61.36	76.18	80.25	96.66	58.19	65.04	62.44	29.4	1.95
128	04.05.2021 20:16:54	,ding xiao hui	2020081701	2010-02-17	1	10.5	2	94.01	58.62	77.14	83.1	92.48	43.7	57.22	54.64	33.6	1.92
129	04.05.2021 16:44:05	,Cao shuo yuan	2020082308	2010-04-18	1	10.3	1	93.56	54.71	84.25	94.25	95.95	50.06	57.81	57.19	27.9	0.42
130	06.15.2021 05:04:32	,Zhang yao dan	2019101512	2008-04-15	2	11.5	3	94.78	54.92	79.02	88.52	103.14	49.28	60.21	60.13	31.7	0.06
131	06.15.2021 05:14:13	,cai rui ze	2020010409	2009-01-04	2	11	2	97.7	58.88	83.53	91.63	95.52	49.39	58.13	54.92	25.5	2.2
132	06.15.2021 05:21:54	,Zhang rui xuan	2020031404	2008-07-23	2	11.6	3	103.17	62.35	87.94	91.89	94.07	55	66.03	63.86	22.6	1.42
133	06.15.2021 05:29:58	,yu yi wei	2020032806	2009-01-18	2	11.2	2	97.93	59.34	78.02	88.93	97.56	48.37	54.98	54.62	31.8	0.26
134	06.15.2021 07:03:59	,ma xin yi	2020033115	2009-05-05	2	10.9	2	98.51	61.57	76.65	82.38	93.05	46.17	56.57	55.13	34.6	1.07
135	06.15.2021 07:13:33	,Tao zi jin	2020041628	2008-07-24	2	11.7	3	101.56	63.06	69.21	76.24	92.8	49.52	60	60.59	30.9	0.49
136	06.15.2021 07:41:28	,yang zi yu	2020042508	2009-03-30	2	11.1	3	97.53	60.92	79.88	88.32	93.18	46.48	57.85	57.39	26.2	0.33
137	06.15.2021 07:52:01	,Chen xin yu	2020053109	2009-06-23	2	10.9	2	104.18	62.76	80.41	84.47	91.54	52.1	61.64	61.37	31.1	0.19
138	03.30.2021 17:50:38	,Han yu yang	2020072834	2009-02-13	2	11.5	3	105.55	65.13	74.64	82.98	99.53	59.22	68.56	67.77	23.4	0.61
139	04.01.2021 01:44:38	,Fan qian ru	2020080512	2009-07-08	2	11.1	3	104.39	59.96	77.84	89.02	94.58	53	60.16	60.2	30	0.04
140	04.05.2021 14:45:58	,zhao xin yi	2020080710	2009-01-13	2	11.6	2	94.07	59.1	74.28	80.39	90.89	45.86	54.85	53.09	30.2	1.36
141	04.01.2021 02:51:18	,luo yu han	2020080917	2009-06-26	2	11.1	2	104.7	63.2	82.7	91.84	91.78	51.73	61.71	61.45	32.4	0.18
142	03.31.2021 16:50:08	,xie jia ni	2020082002	2009-01-14	2	11.6	1	103.67	66.39	77.65	81.84	93.95	48.87	61.01	56.56	26.7	3.28
143	03.31.2021 23:21:54	,chen ru rui	2020082006	2009-01-12	2	11.6	3	99.47	62.03	78.95	88.38	96.43	47.99	58.36	60.25	26.8	1.37
144	04.02.2021 22:00:25	,Wang qi wen	2020082329	2009-08-03	2	11.1	2	108.29	66.28	76.04	84.87	95.48	51.15	58.55	56.6	33.9	1.47
145	04.02.2021 03:18:18	,Ma yi yao	2020082606	2009-02-08	2	11.6	3	98.42	62.86	75.04	78.99	95.15	47.2	60.62	59.98	31.2	0.49
146	04.02.2021 16:45:47	,Qiang xi yue	2020082938	2009-07-18	2	11.1	2	94.48	56.98	79.1	88.58	98.57	53.03	62.95	63.45	25.3	0.36
147	04.05.2021 00:08:12	,Zhao jun ning	2020083102	2009-01-02	2	11.7	3	97.48	59.56	74.02	81.1	94.31	46.2	53.63	52.43	30.8	0.93
148	04.02.2021 15:55:43	,Pang meng fei	2020092224	2009-01-08	2	11.7	2	108.1	65.59	81.08	88.06	98.1	53.4	63.17	61.29	29.6	1.33
149	06.15.2021 00:01:25	,qi yu	2019060108	2008-02-22	1	11.3	2	99.96	62.21	83.11	91.77	101.47	47.58	60.75	59.98	34.7	0.53
150	06.15.2021 00:10:18	,Du jin ze	2019070605	2008-06-06	1	11.1	2	108.28	61.69	88.21	96.07	103.13	57.65	66.08	64.6	26.6	0.96
151	06.15.2021 00:20:19	,Feng er kang	2019081520	2008-05-09	1	11.3	2	106.05	68.33	86.31	89.01	94.37	49.36	56.64	57.6	24.6	0.64
152	06.15.2021 00:26:03	,Ding ge ni cai lai	2019081804	2008-02-24	1	11.5	2	96.62	55.89	78.58	86.48	92.16	48.16	59.6	59.8	36	0.14
153	06.15.2021 00:38:59	,Chen meng qi	2019082502	2008-07-23	1	11.1	2	99	62.72	79.48	88.66	89.02	45.63	56.72	57.88	34.7	0.83
154	06.15.2021 00:49:31	,zhang heng yi	2019111507	2008-06-13	1	11.4	2	99.19	58.66	80.99	92.19	102.08	52.9	58.28	59.43	22.4	0.82
155	06.15.2021 01:09:55	,zhu guang xin	2019112415	2008-06-11	1	11.5	2	100.21	62.8	84.16	94.53	105.64	50.72	63.12	60.42	23.5	1.84
156	06.15.2021 01:18:32	,zhang tao	2020011427	2008-03-28	1	11.8	2	108.75	69.41	81.54	90.66	96.24	53.03	67.05	67.97	22.9	0.65
157	06.15.2021 01:24:41	,Guo jun chen	2020040725	2008-08-04	1	11.7	2	105.08	65.66	82.63	94.09	99.67	56.65	66.9	67.51	19.1	0.42
158	06.15.2021 01:31:31	,ma mao sen	2020051708	2008-11-04	1	11.5	2	106.45	62.62	82.56	91.59	95.69	54.99	62.16	60.06	20.4	1.45
159	06.15.2021 01:38:09	,Zhou shang yu	2020070518	2008-10-16	1	11.7	1	103.84	64.37	80.21	89.16	97.99	57.81	69.28	69.91	22.1	0.45
160	06.15.2021 01:50:46	,liu xu	2020073135	2008-12-09	1	11.6	2	100.11	59.94	78.85	87.58	101.67	54.64	64.52	63.11	17.3	1.03
161	06.15.2021 02:03:56	,hu jia wei	2020080202	2008-12-10	1	11.6	2	101.98	61.38	81.69	85.72	95.99	50.89	60.18	58.2	27.7	1.39
162	06.15.2021 04:27:54	,Yuan zi shuo	2020081310	2008-10-23	1	11.8	1	96.95	59.23	81.1	84.72	92.34	48.74	55.5	56.29	29.7	0.56
163	06.15.2021 04:37:03	,Zhang jing xuan	2020082820	2008-11-26	1	11.8	1	103.21	56.21	81.86	94.13	102.82	54.91	62.73	63.38	34	0.45
164	06.15.2021 04:44:59	,Liu jing rui	2020082918	2008-12-19	1	11.7	3	111.68	70.56	76.35	84.61	95.42	54.42	66.31	65.79	31.5	0.39
165	06.12.2021 20:57:54	,Zhang xi	2019012120	2006-11-16	2	12.2	3	104.3	63.61	78.63	87.53	91.63	50.21	60.59	61	29.4	0.3
166	06.12.2021 21:07:07	,xue han yu	2019012810	2006-10-15	2	12.3	3	102.42	63.82	80.07	86.58	89.62	53.75	64.75	64.78	23.8	0.02
167	06.12.2021 23:21:45	,pu si yu	2019021203	2006-04-09	2	12.8	3	97.42	62.05	77.94	90.98	90.54	49.37	58.07	58.76	24	0.51
168	06.12.2021 23:30:34	,Xie wan shi qi	2020070606	2008-04-27	2	12.2	3	101.56	63.99	80	87.21	102.02	52.01	63.6	61.74	21.6	1.34
169	06.13.2021 00:11:15	,Zhao xiao ying	2020070612	2008-03-09	2	12.3	3	111.27	65.12	82.89	93.19	93.99	53.7	63.54	62.23	34.9	0.91
170	06.13.2021 00:41:18	,Zhao yu	2020070714	2008-01-04	2	12.5	3	100.8	62.78	76.61	83.41	90.43	52.85	61.98	60.56	22.1	1.07
171	06.13.2021 00:57:34	,Wang jia yu	2020071710	2008-02-18	2	12.4	3	102.4	66.32	79.65	88.69	101.33	50.96	63.08	60.4	30.9	1.92
172	06.13.2021 05:23:08	,dong jia qi	2020072012	2008-04-04	2	12.3	3	96.32	56.15	79.37	89.37	100.87	50.44	57.43	56.78	28.7	0.47
173	06.13.2021 05:31:32	,zhang hao yang	2020072024	2008-03-04	2	12.4	3	104.57	64.16	85.91	91.71	98.08	51.74	63.69	62.06	27.3	1.09
174	06.13.2021 05:40:10	,wan jia su	2020080309	2008-05-05	2	12.2	3	98.21	60.25	78.11	88.65	98.01	49.96	60.56	58.69	29.1	1.37
175	06.13.2021 05:53:14	,Gao jia wei	2020080443	2008-04-14	2	12.3	3	103.4	66.88	85.25	100.7	107.34	47.19	57.94	57.06	35.9	0.59
176	06.13.2021 06:03:52	,Qiao zi xuan	2020080606	2008-02-21	2	12.5	3	102.42	63.04	80.68	90.12	91.41	51.3	60.88	60.05	33.3	0.59
177	06.13.2021 06:15:02	,wang fei	2020081011	2008-05-22	2	12.2	2	100.87	63.39	84.75	92.97	97.67	48.58	53.37	53.59	29.1	0.15
178	06.13.2021 06:27:46	,Liu jian huan	2020081324	2008-06-27	2	12.1	2	102.83	66.4	77.97	80.49	90.47	47.5	61.09	58.95	30.8	1.57
179	06.13.2021 06:42:48	,Wang yi nuo	2020081641	2008-08-07	2	12	3	98.47	58.87	76.8	87.48	90.95	54.44	62.2	63.87	29.1	1.25
180	06.13.2021 06:56:28	,yan yue chen	2020081707	2008-02-19	2	12.5	3	105.92	60.25	77.86	89.25	95.11	56.66	66.06	63.59	27.8	1.82
181	06.13.2021 07:05:24	,zhang qin chun	2020082027	2008-03-25	2	12.4	3	106.6	66.43	85.19	91.34	102.33	51.56	60.17	58.81	26.1	0.91
182	06.13.2021 07:15:39	,Wang yi fan	2020082315	2007-11-30	2	12.7	3	95.99	60.23	75.62	87.44	97.79	48.07	60.77	59.62	25.9	0.87
183	06.12.2021 08:31:39	,li yuan ye	2019012510	2007-07-25	1	11.5	2	99.12	68.28	78.69	84.21	96.43	50.08	60.65	60.01	25.7	0.46
184	06.12.2021 08:40:43	,Li kai	2019022316	2006-08-18	1	12.5	2	101.64	67.34	81.43	88.06	92.22	46.51	60.38	60.33	27.6	0.04
185	06.12.2021 08:54:16	,Xu rui	2019070804	2007-05-15	1	12.1	3	102.44	64.86	86.66	93.43	103.25	51.95	62.56	61.56	20.9	0.66
186	06.12.2021 09:05:08	,li hong ru	2019082001	2007-07-01	1	12.1	2	110.83	67.36	82.33	91.67	97.68	52.21	65.83	64.3	29.3	1.06
187	06.12.2021 09:15:59	,Sun hai wen	2019083121	2007-04-16	1	12.4	2	105	65.37	88.77	96.27	101.31	53.54	63.59	62.31	25.7	0.83
188	06.12.2021 09:27:48	,qi xue hai	2019100412	2007-06-20	1	12.3	1	97.42	55.72	80.64	88.69	97.03	50.85	62.8	64.11	35.1	0.93
189	06.12.2021 09:39:54	,bai xi ran	2020010408	2008-07-19	1	11.5	2	103.94	62.37	84.67	86.83	94.66	54.43	63.88	60	29	2.62
190	06.12.2021 09:53:16	,Peng yi bo	2020040819	2007-10-29	1	12.4	2	105.03	68.29	86.17	93.48	95.62	47.48	60.12	61.29	34.8	0.77
191	06.12.2021 10:03:59	,Hu xing ze	2020041207	2008-02-28	1	12.1	1	103.43	61.23	87.64	95.5	96.58	48.84	58.94	59.12	37	0.12
192	06.12.2021 10:21:49	,pan run qin	2020041811	2008-04-04	1	12	2	105.08	65.55	75.6	86.58	105.85	59.85	68.98	68.27	21.1	0.54
193	06.12.2021 10:36:10	,he ju	2020072001	2007-12-17	1	12.6	3	112.9	68.43	90.91	102.45	103.59	55.67	65.84	65.74	27.1	0.06
194	06.12.2021 10:53:20	,Guo jia wen	2020080226	2008-04-04	1	12.3	2	109.15	65.16	84.81	93.14	99.39	54.5	64.11	63.89	34.5	0.15
195	06.12.2021 11:09:42	,Ren jia liang	2020080413	2008-05-06	1	12.2	2	106.06	63.72	85.72	91.25	99.32	54.4	64.03	66.26	29.4	1.49
196	06.12.2021 11:17:10	,Sun jia zheng	2020080425	2008-05-12	1	12.2	2	109.49	70.15	80.58	88.04	95.84	51.94	63.88	63.8	22.6	0.06
197	06.12.2021 11:26:06	,hu zhi qin	2020080604	2008-02-11	1	12.5	3	101	63.94	82.53	88.61	98.65	45.25	64.73	62.52	40.1	1.53
198	06.12.2021 11:46:53	,pan ao	2020080913	2008-01-18	1	12.6	2	98.21	60.78	78.96	85.06	96.76	48	58.54	55.94	26.5	1.88
199	06.12.2021 12:31:19	,zhang kai	2020080914	2007-12-21	1	12.6	2	104.8	67.26	78.28	83.69	94.56	51.54	65.48	64.82	25.3	0.48
200	06.12.2021 19:55:31	,Zhang jun wei	2020081117	2008-02-18	1	12.5	2	110.02	65.31	85.13	94.48	101.72	58.85	70.24	68.33	24.3	1.28
201	06.12.2021 20:05:06	,Dong zi zhe	2020081231	2008-09-20	1	11.9	2	104.85	63.95	79.83	86.58	99.2	53.38	63.91	62.3	30.1	1.16
202	06.12.2021 20:13:05	,liang zi chen	2020081914	2008-07-28	1	12.1	3	106.36	62.56	84.11	91.98	93.31	60.55	67.47	65.09	15.8	1.62
203	06.12.2021 20:21:23	,Li cheng jie	2020082305	2007-11-25	1	12.7	3	102.44	63.59	84.76	93.09	99.84	55.86	67.01	64.85	23.8	1.46
204	06.11.2021 02:02:06	,ren mei hui	2019022023	2005-12-01	2	13.2	3	108.22	61.68	77.09	88.36	101.66	57.34	70.51	68.17	29.6	1.74
205	06.11.2021 02:15:00	,zeng xiao ran	2019041318	2006-01-23	2	13.2	3	110.04	64.95	79.83	87.25	98.68	56.33	65.51	64	26.2	1.08
206	06.11.2021 02:25:10	,Lv rui wen	2019071212	2006-05-20	2	13.1	3	99.07	59.85	74.54	79.69	87.45	48.56	59.01	56.13	29.2	2.22
207	06.11.2021 02:53:45	,Li yu jun	2019071323	2006-04-04	2	13.3	3	110.51	64.95	78.59	85.98	91.98	58.93	67.08	66.42	26.4	0.48
208	06.11.2021 03:06:14	,wang si yu	2019071405	2006-03-07	2	13.4	3	102.79	60.1	81.85	87.77	97.17	53.79	61.94	61.24	27.7	0.49
209	06.11.2021 03:29:28	,guan lin na	2019081903	2006-05-12	2	13.3	3	117.41	74.66	82.81	85.97	93.19	54.63	67.25	66.06	27.8	0.82
210	06.11.2021 03:41:54	,Niu wen na	2020011123	2006-09-30	2	13.3	3	105.75	68.1	84.14	95.57	99.93	52.37	63.05	61.92	21.2	0.77
211	06.11.2021 03:53:03	,Li wei xuan	2020012010	2007-05-26	2	12.7	3	102.72	65.95	85.22	94.01	99.71	46.98	60.54	59.66	33.6	0.59
212	06.11.2021 04:15:22	,luo li qian	2020041116	2007-01-19	2	13.2	3	105.34	72.9	78.71	82.58	95.65	51.11	62.88	61.55	19.3	0.97
213	06.11.2021 01:41:34	,Xi zhuo	2020050406	2006-10-01	2	13.6	3	105.94	63.77	80.07	86.04	99.41	53.7	64.06	64.78	25.9	0.52
214	06.11.2021 01:04:11	,Yu yue	2020051516	2006-11-30	2	13.5	4	108.3	67.46	84.31	88.61	90.53	52.47	61.94	61.5	27	0.3
215	06.11.2021 04:58:32	,Zhang qian	2020071814	2007-03-30	2	13.3	4	106.19	63.82	86.92	95.96	101.7	51.55	61.3	60.44	31.9	0.57
216	05.31.2021 01:32:41	,Xiu chu han	2020072525	2007-05-02	2	13.2	4	103.05	58.92	77.76	85.93	101.84	58.91	66.81	66.76	29.4	0.04
217	06.11.2021 01:16:42	,Yan ying qi	2020072920	2007-01-16	2	13.5	3	98.15	60.86	77.54	83.56	95.17	56.03	66.92	67.28	24	0.27
218	06.11.2021 04:31:18	,Liu jia yue	2020072939	2007-07-13	2	13	3	106.65	67.05	75.38	84.78	94.72	50.62	61.28	60.61	33.3	0.52
219	06.11.2021 01:31:08	,Xing ya di	2020073107	2007-06-20	2	13.1	3	97.8	60.16	78.45	78.49	91.71	45.19	53.66	56.3	39.1	1.93
220	06.11.2021 19:30:10	,Gao ruo han	2020080242	2007-06-10	2	13.1	3	97.03	58.78	75.13	83.16	88.12	52.67	64.1	62.27	21.3	1.39
221	06.11.2021 19:37:37	,jin chen yu	2020081044	2007-05-30	2	13.2	3	104.75	68.87	81.39	84.35	92.33	52.95	63.47	60.71	17.9	1.94
222	06.11.2021 19:45:34	,Pan xiao	2020081107	2007-06-04	2	13.2	3	103.82	63.22	79.69	86.32	94.6	48.92	56.35	57.49	31	0.82
223	05.30.2021 21:57:17	,Gao yi xuan	2020081521	2007-01-28	2	13.5	4	110.24	69.72	77.78	80.72	99.22	55.37	60.32	57.61	27.5	2
224	05.31.2021 01:12:48	,li lu yan	2020081702	2007-03-12	2	13.4	4	105.61	63.7	79.92	86.06	99.37	55.83	62.96	60.01	28	2.12
225	05.30.2021 21:39:16	,Fan en qi	2020082507	2007-01-14	2	13.6	4	111.47	70.92	81.04	88.06	100.86	56.6	69.18	66.65	28.6	1.79
226	03.15.2021 19:28:30	,Wang lin lu	2020082651	2007-03-10	2	13.5	3	109.15	64.9	82.26	90.78	93.57	55.29	64.5	64.62	34.2	0.08
227	06.11.2021 01:50:17	,Wu ya xuan	2020100604	2007-01-24	2	13.7	4	107.72	67.13	80.83	83.76	96.8	60.28	70.43	71.7	25	0.9
228	06.10.2021 07:52:30	,zhang xing yu	2019051911	2006-03-22	1	13.2	2	112.34	66.61	89.89	98.31	104.47	59.26	64.44	67.95	25.3	2.24
229	05.29.2021 23:52:51	,Wang zhe	2019071509	2005-12-12	1	13.6	2	107.7	64.27	89.84	97.95	108.15	59.65	72.97	71.04	25.7	1.23
230	06.10.2021 08:02:02	,tian hao yang	2019081609	2006-06-03	1	13.2	2	104.37	66.27	81.56	88.9	94	49.49	64.02	63.85	33.1	0.12
231	06.10.2021 08:13:22	,liang yun	2019081717	2006-07-28	1	13.1	3	92.85	57.53	82.25	90.72	101.69	43.95	55.25	57.75	32.8	1.74
232	05.29.2021 01:06:53	,su yan li	2019081922	2005-11-24	1	13.7	2	99.12	62.62	84.23	94.12	93.39	53.79	65.73	62.79	17.3	2
233	06.10.2021 07:42:22	,Zhao bo rui	2019122805	2006-08-20	1	13.4	3	108.86	68.73	87.28	96.03	104.81	55.87	63.74	62.32	27.3	0.93
234	06.10.2021 18:39:34	,Zhang jia wei	2020010814	2006-12-27	1	13	3	106.83	64.2	87.46	92.58	103.78	59.14	69.55	67.77	20.9	1.17
235	06.10.2021 07:14:26	,yan jia liang	2020032210	2006-12-27	1	13.2	3	105.85	73.08	89.89	103.73	107.41	61.68	70.43	69.27	10.1	0.74
236	06.10.2021 20:57:22	,Ba sang jiang cuo	2020062704	2007-01-21	1	13.4	3	108.05	63.59	86.39	93.1	106.4	56.39	63.79	62.42	25.6	0.9
237	06.10.2021 20:33:11	,Ding gei ni jiu	2020062715	2006-10-22	1	13.7	2	100.75	59.37	73.98	86.05	94.49	50.63	59.1	58.87	31.7	0.18
238	06.10.2021 18:31:38	,Zhang qin yun	2020072603	2007-06-01	1	13.2	2	99.19	60.16	79.67	84.45	95.73	47.39	55.91	56.08	33.9	0.12
239	06.10.2021 19:28:59	,Ma shi bo	2020081018	2007-06-06	1	13.2	3	118	68.05	88.56	94.45	112.58	61.44	67.27	66.82	30.5	0.3
240	06.10.2021 18:56:17	,Wang yan kai	2020081603	2006-12-24	1	13.6	3	109.06	68.42	82.35	87.43	98.06	54.17	68.56	68.2	32.5	0.25
241	06.10.2021 20:15:51	,Liu yan ning	2020082526	2007-07-29	1	13.1	3	115.11	72.48	80.52	85.96	101.32	56.62	68.33	70.05	31.9	1.22
242	06.10.2021 19:49:35	,Ma chuan liu	2020082915	2007-07-19	1	13.1	3	92.8	57.8	84.92	93.31	96.43	42.94	53.46	49.86	36.2	2.43
243	05.30.2021 00:49:38	,Wang shi sen	2021011801	2008-01-09	1	13	2	103.02	59.28	84.03	91.17	94.17	54.58	60.07	60.68	27.9	0.41
244	05.30.2021 02:13:50	,li yu xuan	2021031319	2008-01-10	1	13.2	2	100.43	62.69	79.67	89.56	93.52	57.03	68.71	65.2	20.2	2.53
245	05.30.2021 01:40:39	,Qi yi	2021051512	2008-02-14	1	13.3	2	103.91	62.42	85.08	93.37	103.42	53.34	60.99	61.14	25.8	0.1
246	06.09.2021 20:33:18	,Cui ling yu	2018120208	2004-09-03	2	14.2	3	101.6	66.61	88.34	98.66	102.75	52.5	62.52	65.54	21.4	1.96
247	06.10.2021 00:17:34	,Zhang bo wei	2019010215	2004-03-25	2	14.8	4	103.93	64.47	83.38	93.82	100.83	53.96	64.84	65.21	29	0.25
248	06.10.2021 00:28:37	,liu yi fei	2019051216	2004-12-09	2	14.4	3	99.58	65.07	79.28	86.21	92.61	48.33	59.92	59.92	20.9	0
249	06.10.2021 00:39:09	,jiang hao	2019060203	2005-01-23	2	14.4	4	109.11	69.66	80.28	89.8	97.66	60.26	72.38	69.62	20.8	1.97
250	06.10.2021 00:47:01	,yang bo	2019072418	2004-10-13	2	14.8	4	102.55	64.05	84.26	97.01	105.57	51.35	58.59	59.23	22	0.44
251	06.10.2021 01:19:53	,suo nan hua zhen	2019081515	2005-04-07	2	14.4	4	102.09	64.87	80.43	93.86	95.89	52.53	67.15	62.98	25.6	2.97
252	06.10.2021 01:32:21	,huang li jing	2019081606	2004-11-30	2	14.7	4	111.18	69.5	84.91	90.52	94.75	54.17	63.36	63.72	28.1	0.25
253	06.10.2021 02:15:30	,song jia qi	2019082103	2005-07-31	2	14.1	3	101.16	61.52	79.4	90.26	98.56	53.23	63.92	61.47	23.5	1.77
254	06.10.2021 02:25:58	,Zhao chu yi	2019092307	2005-07-11	2	14.2	4	99.97	69.71	72.83	79.78	96.78	46.44	58.95	59.5	25.6	0.43
255	06.10.2021 03:30:45	,zhou zhi ning	2019102805	2004-11-14	2	15	4	99.87	63.44	80.33	87.59	101.34	50.43	60.74	60.66	22.3	0.06
256	06.10.2021 03:37:46	,Lu xin zhu	2020010703	2005-10-21	2	14.2	3	104.21	65.64	77.33	83.74	100.48	51.73	61.39	60.17	27.5	0.9
257	06.10.2021 07:01:19	,Yao zheng	2020072608	2005-12-21	2	14.6	4	108.7	66.56	90.49	103.29	106.46	61.01	71.25	72.15	15.8	0.57
258	06.10.2021 03:45:40	,Tao kai	2020072620	2005-09-21	2	14.8	4	108.8	61.34	82.03	90.42	103.58	59.4	65.56	64.45	22.5	0.78
259	06.10.2021 03:53:39	,Mou an qi	2020080232	2006-07-25	2	14	4	107.62	67.09	84.6	91.53	102.68	58.92	67.42	69.75	24.7	1.58
260	06.10.2021 06:26:57	,ma yuan	2020080716	2005-10-05	2	14.8	3	104.56	64.83	80.34	89.15	99.22	53.59	61.06	63.17	31.2	1.5
261	06.10.2021 06:37:53	,Zhou you	2020081605	2005-11-09	2	14.8	4	106.93	64.35	84.13	94.5	100.28	54.04	63.31	61.09	26.9	1.51
262	06.10.2021 06:45:29	,Tao wan qing	2020082306	2006-08-20	2	14	3	102.26	66.87	80.35	85.39	92.09	48.46	62.53	58.17	28.1	3.11
263	06.10.2021 06:52:39	,Wang zi yu	2020092634	2006-08-15	2	14.1	4	101.73	65.93	78.56	82.12	95.14	51.52	61.67	62.27	25.2	0.44
264	06.08.2021 08:57:18	,Wang yue peng	2018080603	2004-07-31	1	14	4	109.39	68.58	85.65	98.12	100.61	56.23	67.85	66.62	27	0.82
265	06.08.2021 09:11:16	,zhao yizhen	2018080816	2003-11-08	1	14.8	3	111.04	67.71	88.88	97.11	111.02	63.45	73.53	73.22	27.9	0.2
266	06.08.2021 09:23:22	,Wang heng	2018081711	2003-12-21	1	14.7	4	116.81	72.93	80.3	85.58	95.91	59.11	69.37	70.57	25	0.86
267	06.08.2021 11:44:19	,Wang tao	2018092207	2004-06-07	1	14.3	3	107.91	67.35	86.73	95.57	103.17	54.01	65.31	65.33	28	0.01
268	06.09.2021 03:15:29	,zhang zhan hao	2019011012	2004-08-05	1	14.4	3	101.36	67.34	76.44	92.65	100.69	49.39	66.59	64.21	27.4	1.78
269	06.09.2021 03:23:09	,wang zhao yang	2019040718	2004-12-09	1	14.3	3	112.55	67.65	81.19	95.92	99.67	61.34	75.47	71.73	22.7	2.63
270	06.09.2021 03:29:54	,Wang hao	2019062701	2005-03-08	1	14.3	3	112.59	72.74	92.82	106.91	101.19	63	78	77.74	10.4	0.17
271	06.09.2021 03:34:53	,Li zhuo yang	2019072403	2005-07-04	1	14.1	3	103.95	61.59	88.09	103.31	102.69	53.18	62.13	61.22	28.6	0.59
272	06.09.2021 03:42:14	,Du hao yu	2019072904	2004-10-15	1	14.8	3	106.04	66.69	84.32	92.93	99.73	51.58	61.32	59.94	30.8	0.94
273	06.09.2021 03:48:32	,Song yi zhe	2019080307	2005-06-24	1	14.1	3	102.3	68.19	90.69	96.37	102.39	56.53	67.28	67.46	23.9	0.11
274	06.09.2021 03:59:42	,Zho yi wen	2020011306	2005-11-08	1	14.2	3	104.76	67.55	85.85	86.58	85.46	48.41	59.04	59.41	31.7	0.24
275	06.09.2021 04:11:45	,Zhang bai qun	2020011704	2006-03-09	1	13.9	2	105.7	58.41	80.55	90.26	97.97	57.66	63.96	63.88	30.3	0.06
276	06.09.2021 04:25:59	,Wang zi xu	2020031606	2005-08-28	1	14.6	4	101.06	61.03	85.2	97.13	103.43	51.86	64.76	64.91	31.9	0.1
277	06.09.2021 04:38:38	,Wu xu tong	2020072629	2005-10-26	1	14.8	3	101.91	62.18	79.76	86.3	102.11	52.18	62.99	62.53	30.7	0.33
278	06.09.2021 05:00:20	,Song min xian	2020081232	2005-11-11	1	14.8	3	111.9	68.24	87.32	102.27	106.23	59.67	69.82	69.17	17.5	0.43
279	06.09.2021 05:09:39	,zhang shao hua	2020082733	2005-09-29	1	14.9	3	105.59	64.25	83.32	89.62	110.95	56.32	64.45	65.62	27.4	0.8
280	06.08.2021 02:27:09	,Hezi xuan	2018012802	2002-04-05	2	15.8	4	99.96	61.32	80.27	85.53	98.42	51.53	60.15	57.93	29	1.59
281	06.08.2021 02:55:12	,Guo xin	2018031802	2002-09-10	2	15.5	3	100.66	62.12	75.43	82.76	92.71	50.64	58.89	57.91	27.8	0.75
282	06.08.2021 02:42:59	,Yu xuan	2018062206	2002-12-20	2	15.5	4	102.89	69.35	81.96	89.65	100.18	47.98	65.61	61.39	32.2	2.95
283	06.08.2021 03:25:50	,wu jia rong	2019012105	2003-05-20	2	15.7	3	107.47	70.02	87.02	90.39	99.18	51.19	63.53	64.4	30.2	0.57
284	06.08.2021 03:04:46	,zhao li he	2019021217	2003-03-23	2	15.9	4	108.66	69.4	83.71	89.95	100.36	58.68	68.76	68.79	27.7	0.02
285	06.08.2021 03:38:42	,Peng lu	2019051809	2003-08-25	2	15.7	4	104.15	68.94	73.87	81.55	96.25	58.87	67.2	66.29	15.5	0.7
286	06.08.2021 04:16:00	,Ma ya fei	2019063006	2003-08-18	2	15.9	4	100.29	59.84	89.36	96.19	102.26	61.96	70.44	69.95	15.4	0.32
287	06.08.2021 03:15:02	,xiao jing	2019071602	2004-06-19	2	15.1	4	103.19	63.83	81.83	89.57	94.67	54.51	62.6	61.72	17.6	0.62
288	06.08.2021 05:52:58	,Du xin rui	2019120917	2004-07-18	2	15.4	3	106.91	68.43	82.99	90.78	94.07	55.1	64.59	62.38	22.7	1.52
289	06.08.2021 06:13:43	,Wang tong	2020030502	2004-09-15	2	15.5	4	102.01	65.33	81.8	88.24	97.56	55.52	69.46	67.63	22.5	1.28
290	06.08.2021 06:23:05	,Shi yun han	2020080840	2005-05-07	2	15.3	4	110.87	73.75	76.84	80.15	95.86	54.25	72.62	68.86	21.1	2.81
291	06.08.2021 06:32:50	,li rui	2020081934	2004-12-17	2	15.7	4	105.74	67.87	79.39	87.55	92.74	55.32	67.57	68.03	15.5	0.34
292	06.08.2021 06:47:44	,Li jia hui	2020082421	2005-03-06	2	15.5	4	107.02	68	86.65	94.85	98.37	55.25	64.49	63.89	17.4	0.4
293	06.08.2021 06:03:36	,Zhang fan	2020100817	2005-01-22	2	15.7	3	100.65	63.25	72.94	77.91	99.94	51.32	63.24	61.26	27.8	1.56
294	06.07.2021 20:52:19	,Hou jun pei	2018022206	2002-12-01	1	15.2	3	113.54	65.72	87.14	99.59	102.03	63.67	72.37	74.92	23.7	1.68
295	06.07.2021 20:42:43	,Li hao	2018080205	2003-04-24	1	15.3	3	109.03	66.24	81.08	90.98	97.94	51.83	59.73	61.15	28.3	1
296	06.07.2021 06:31:38	,Wang da yu	2018082308	2003-08-14	1	15	4	112.35	69.5	79.84	87.15	94.95	57.78	74.2	73.17	24.8	0.74
297	06.07.2021 06:23:39	,yang wen yue	2019012511	2004-02-22	1	14.9	3	103.75	62.94	80.46	85.6	98.7	60.53	67.01	66.35	19.2	0.47
298	06.07.2021 06:14:25	,Yang hao yao	2019021608	2003-12-27	1	15.1	3	112.52	71.95	85.93	95.79	101.84	55.16	67.91	68.83	27.2	0.61
299	06.07.2021 06:37:51	,huang qing yang	2019081501	2003-12-01	1	15.7	3	110.89	68.74	93.15	99.21	105.28	63.08	74.24	74.69	21.3	0.28
300	06.08.2021 00:20:45	,He wen lan	2020011424	2004-05-05	1	15.7	3	116.57	73.63	81.44	85.6	97.19	61.47	71.45	68.75	25.9	1.9
301	06.08.2021 00:56:07	,Yang en quan	2020080143	2005-05-19	1	15.2	3	124.46	80.03	88.95	99.77	108.11	62.01	73.45	71.59	18.7	1.2
302	06.07.2021 23:39:06	,Xiang lei	2020080623	2005-07-13	1	15.1	4	124.91	78.5	86.76	90.16	97.6	67.19	77.45	76.94	20.3	0.34
303	06.07.2021 23:48:24	,tan ling hui	2020081703	2005-01-22	1	15.6	4	107.32	66.37	81.48	89.18	108.83	58.62	66.81	65.53	22.6	0.9
304	06.07.2021 23:57:59	,Liu ji heng	2020082139	2005-04-01	1	15.4	3	116.34	68.92	88.5	94.4	109.87	62.71	78.57	76.05	24.5	1.63
305	06.08.2021 01:46:06	,Feng hao lun	2020083005	2005-02-02	1	15.6	3	106.81	69.72	92.38	103.34	104.53	60.19	68.56	69.5	16.5	0.58
306	06.07.2021 23:30:27	,Tang zu ke	2020091213	2005-07-20	1	15.1	3	114.38	69.77	85.4	88.99	99.12	59.95	72.3	71.23	23.8	0.72
307	06.06.2021 18:09:30	,Li zhuo ning	2019011121	2002-08-15	2	16.4	4	114.09	69.77	88.98	96.94	105.9	59.02	67.69	68.01	24.3	0.21
308	06.07.2021 01:37:46	,lin yi ke	2019022215	2002-09-01	2	16.5	4	113.69	70.52	84.74	90.97	102.04	54.56	62.6	65.8	30.9	2.17
309	06.07.2021 02:25:35	,Zhang hao lin	2019030220	2002-06-16	2	16.7	4	100.69	63	82.83	91.53	96.11	52.93	65.54	67.03	22.8	1.03
310	06.07.2021 00:57:53	,zhu yu	2019062907	2003-06-18	2	16	4	107.29	69.86	82.19	92.05	101.13	54.64	71.08	67.32	22.6	2.62
311	06.07.2021 01:53:05	,Hu xiao dan	2019073102	2003-07-09	2	16.1	3	110.7	71.65	86.04	94.72	100.86	51.75	67.58	68.68	28.2	0.74
312	06.07.2021 01:42:38	,li yan	2019090105	2003-03-26	2	16.4	4	109.77	70.86	80.12	84.43	92.52	57.64	69.97	69.87	23.8	0.07
313	06.07.2021 01:14:47	,Zhou xiao feng	2019112706	2002-12-22	2	16.9	3	104.61	62.4	79.18	85.02	92.45	50.6	58.16	56.39	29	1.28
314	06.06.2021 21:43:37	,Chen jiang yue	2020011924	2003-09-06	2	16.4	3	106.48	63.38	80.41	93.43	94.39	53.52	66.09	66.73	34.6	0.46
315	06.06.2021 18:26:16	,shi jun ru	2020041901	2003-07-25	2	16.7	4	107.72	67.85	78.13	92.2	102.94	58.11	69.47	68.58	22.2	0.65
316	06.06.2021 18:45:07	,yuan ya rong	2020052019	2004-01-29	2	16.3	4	99.27	62.71	81.18	88.94	96.49	53.29	67.1	63.82	25.4	2.32
317	06.06.2021 19:45:59	,Li yan ru	2020072618	2004-07-15	2	16	3	107.2	67.68	84.26	89.51	103.43	51.66	59.99	59.72	33.1	0.18
318	06.06.2021 18:16:58	,Zhang xue	2020073001	2003-12-14	2	16.6	4	106.06	65.87	80.41	90.54	100.39	59.12	66.87	66.96	15.9	0.06
319	06.06.2021 19:28:24	,li yu shan	2020080714	2004-03-01	2	16.4	4	106.3	69.36	83.1	87.72	106.41	47.88	59.87	59.24	31.9	0.43
320	06.06.2021 18:36:41	,Zhao chen yu	2020081418	2004-06-01	2	16.2	4	106.12	61.12	79.25	88.27	101.35	54.3	63.67	63.54	35.3	0.1
321	06.07.2021 02:14:23	,liu jia chen	2020081706	2004-03-09	2	16.4	3	102.58	60.96	83.72	94.33	97.52	53.77	62.08	61.69	26.6	0.27
322	06.06.2021 18:54:29	,wang xin yi	2020102501	2004-09-29	2	16.1	4	115.88	68.98	86.96	93.91	95.82	59.85	66.14	66.55	29.2	0.27
323	06.06.2021 19:36:45	,Jiao rui ting	2020110429	2004-06-25	2	16.4	3	105.38	63.72	78.66	85.33	97.08	58.52	71.15	66.93	23.4	3.08
324	06.06.2021 19:03:27	,lu jun ru	2020111824	2004-03-08	2	16.7	4	107.49	69.35	83.51	94.59	109.18	56.98	69.56	65.73	25	2.63
325	06.06.2021 19:20:10	,Liu he yang	2020120518	2004-03-27	2	16.7	4	112.14	70.35	79.8	86.71	97.11	56.43	64.15	66.84	22.7	1.94
326	05.30.2021 19:07:53	,Yang bo shui,,,`	2018061905	2002-05-14	1	16.1	4	121.69	75.01	89.82	95.18	103.4	56.11	68.59	66.92	40.5	1.06
327	06.06.2021 04:37:29	,Yao chen gui	2018071203	2002-03-28	1	16.3	3	113.89	72.27	90.5	94.01	101.74	58.56	70.7	71.94	19.4	0.79
328	06.06.2021 04:57:34	,Qi yong jie	2018080628	2002-03-26	1	16.4	4	105.59	64.24	88.79	100.14	108.03	51.44	62.09	61.62	38.3	0.3
329	06.06.2021 05:27:18	,Li jun long	2018080910	2002-03-14	1	16.4	3	115.47	77.79	79.6	87.27	97.62	58.03	71.85	71.94	23	0.06
330	06.06.2021 06:18:18	,Gao jian xiang	2019021802	2002-06-10	1	16.7	4	113.3	67.76	79.76	87.67	101.61	62.3	72.52	74.04	23	1.09
331	06.06.2021 06:07:58	,Jin hao yang	2019070905	2003-07-07	1	16	4	117.14	74.26	82.08	87.77	103.63	61.28	71.67	73.25	27.8	1.1
332	06.06.2021 05:55:17	,Yang tao	2019071711	2003-06-20	1	16.1	4	116.6	72.88	87.13	99.86	104.85	54.13	69.29	66.85	32.4	1.6
333	06.06.2021 06:25:29	,chen chang yue	2019101915	2003-06-20	1	16.3	4	119.63	72.41	89.48	96.99	101.29	60.8	70.18	69.58	24.2	0.38
334	06.06.2021 05:41:34	,Wang zu hang	2020011403	2003-12-14	1	16.1	3	112.14	69.85	89.18	92.31	106.48	61.09	68.06	67.29	24.6	0.5
335	06.06.2021 05:33:55	,Liao pei yu	2020072532	2003-09-29	1	16.8	3	118.53	68.87	94.7	107.27	106.16	64.84	75.45	76.4	21.3	0.57
336	06.06.2021 05:14:09	,Yang kai wu	2020081647	2004-04-26	1	16.3	3	112.34	68.64	87.5	101.53	106.01	55.63	65.79	63.05	26.3	1.79
337	05.30.2021 18:07:35	,Yang long	2021010504	2004-02-17	1	16.9	3	115.21	74.15	91.33	97.75	108.58	60.11	73.02	71.68	20.7	0.84
338	05.30.2021 15:59:20	,Xia wei jie	2021020318	2004-08-27	1	16.4	4	110	67.28	82.21	89.71	105.37	63.43	70.36	72.69	21.2	1.63
339	05.30.2021 16:41:21	,Bing yan bo	2021032725	2004-04-20	1	16.9	4	111.86	67.77	85.43	90.39	103.75	60.85	71.65	70.35	16.3	0.87
340	05.30.2021 17:35:05	,tang ze	2021051403	2004-09-05	1	16.7	4	115.12	68.05	83.43	91.11	103.04	59.57	66.89	70.32	30.5	2.36
341	06.06.2021 03:44:18	,Wang yu yao	2020011420	2002-10-21	2	17.2	4	104.29	64.47	86.42	98	98.52	57.34	69.95	68.4	26	1.03
342	06.06.2021 04:15:59	,Han lu	2020041014	2002-07-21	2	17.7	4	110.49	74.32	87.12	90.71	101.3	53.93	64.79	64	18.2	0.52
343	06.06.2021 04:22:58	,chen xin	2020041912	2002-06-01	2	17.9	4	116.67	76.3	85.07	88.91	102.7	67.86	76.2	80.8	16.4	3.1
344	06.01.2021 13:39:07	,Li yu xuan	2020071815	2002-08-24	2	17.9	4	115.05	67.24	90.25	99.86	108.25	60.35	67.42	69.03	34.8	1.02
345	06.06.2021 04:02:49	,jiao yi xin	2020081810	2002-12-28	2	17.6	4	99.8	62.55	80.03	89.92	106.15	51.63	62.18	62.18	28.2	0
346	06.06.2021 03:52:37	,Jin shu ge	2020121002	2003-08-02	2	17.4	4	109.93	68.75	80.7	86.2	98.02	54.35	62.99	63.62	27.8	0.44
347	05.28.2021 15:53:39	,Qi ze bin	2017042211	2000-01-26	1	17.2	4	114.77	69.94	87.43	102.17	111.63	67.52	77.52	80.7	20.9	2.09
348	06.02.2021 03:25:22	,Zuo shao ping	2017081007	1999-08-27	1	18	4	118.9	72.71	88.84	95.03	100.81	58.66	67.2	64.86	21.3	1.51
349	06.02.2021 03:06:55	,Zhao jing xuan	2017100111	1999-10-23	1	17.9	3	102.53	61.61	86.83	103.15	117.57	60.67	71.36	66.25	21.4	3.38
350	06.01.2021 13:58:02	,huang yusong	2017110401	2000-09-15	1	17.1	4	111.34	66.81	87.29	93.4	104.07	63.98	75.3	74.71	16.1	0.39
351	05.28.2021 15:25:23	,Chen zhao yang	2018082312	2000-09-26	1	17.9	4	120.11	71.64	95.27	103.9	103.79	65.94	80.01	75.65	22.5	2.63
352	06.06.2021 03:10:23	,yan zi bo	2019050103	2001-09-28	1	17.6	3	104.96	66.15	85.62	92.41	102.47	52.74	66.98	63.93	27.5	2.04
353	06.06.2021 03:01:03	,Yuo zhen gang	2019051109	2001-09-14	1	17.7	3	111.66	70.16	90.81	101.96	107.25	59.29	70.83	70.33	24.1	0.31
354	06.02.2021 04:11:28	,Zhang pan liang	2019081006	2001-10-13	1	17.8	3	120.5	66.98	86.65	100	105.56	64.84	71.92	72.62	26.1	0.46
355	06.06.2021 02:51:29	,zhou cheng zhe	2020050920	2002-07-29	1	17.8	4	115.83	72.36	83.65	97.85	91.85	59.82	71.15	71.79	19.5	0.44
356	06.02.2021 00:02:08	,xiao yu dong	2020091308	2003-01-10	1	17.7	4	123.7	72.65	88.83	98.26	106.1	66.95	76.55	75.63	25.4	0.59
357	06.04.2021 21:14:33	,Han xin yue	2019030915	2000-05-03	2	18.9	4	102.33	62.94	85.37	94.75	102.8	54.35	67.56	63.57	25.3	2.68
358	06.04.2021 21:24:22	,Gao rui han	2020011101	2002-01-05	2	18	4	104.27	67	82.92	89.57	108.12	57.44	70.99	70.19	17.4	0.55
359	06.04.2021 21:36:00	,Li hui	2020061424	2002-01-09	2	18.4	4	109.53	65.83	84.54	95.17	101.31	59.57	70.93	71.16	22.5	0.16
360	06.04.2021 21:51:38	,huang ying yi	2020071913	2002-02-11	2	18.4	4	109.89	71.01	85.85	93.63	106.08	51.59	64.24	64.44	24.8	0.13
361	06.04.2021 21:59:00	,Wang wen jing	2020091101	2002-01-17	2	18.7	4	102.85	61.74	84.78	91.78	109.02	56.48	68.97	62.17	30.6	4.6
362	06.04.2021 22:06:31	,Yuan jia wen	2020100829	2002-03-27	2	18.5	4	117.74	73.71	86.21	90.65	91.36	62.87	73.49	72.59	20.3	0.6
363	06.04.2021 22:15:44	,Zhong chang	2020110817	2002-01-21	2	18.8	4	101.68	59.06	79.05	93.82	92.45	56.08	65.01	61.74	19.8	2.37
364	05.28.2021 22:31:51	,Yao meng tao	2021022331	2002-05-17	2	18.8	4	106.11	65.94	86.33	93.23	98.49	53.97	66.63	64.09	25.8	1.69
365	06.04.2021 20:28:01	,Wei wen tao	2020073106	2002-04-27	1	18.3	4	113.06	68.59	86.38	95.04	104.35	63.94	77.75	76.01	19.3	1.15
366	06.04.2021 20:40:05	,Song bin long	2020102701	2002-07-22	1	18.3	3	109.47	62.3	88.23	109.51	102.73	61.94	74.64	76.66	22.2	1.31
367	06.04.2021 20:51:00	,Zhang nan	2020110909	2002-10-11	1	18.1	3	116.61	68.19	86.75	99.13	101.81	65	75.3	75.57	21.1	0.18
368	05.28.2021 23:56:41	,Li jia zhe	2021011418	2002-09-07	1	18.4	4	116.05	74.07	84.4	93.55	101.02	65.04	75.46	74.34	16.5	0.76
369	06.04.2021 01:59:21	,wang ru lan	2020040401	2001-02-24	2	19.1	4	113.71	71.47	90.21	95.33	106.45	55.27	68.41	66.92	32.7	0.95
370	06.04.2021 02:10:59	,Ma zi qiang	2020071725	2001-04-06	2	19.3	4	102.06	64.84	81.67	87.27	99.37	51.79	60.61	65.57	26	3.48
371	06.04.2021 02:44:09	,He jie	2020072931	2001-02-04	2	19.5	4	107.56	67.45	89.28	96.12	102.72	51.38	62.71	59.63	31.3	1.98
372	06.04.2021 02:55:15	,Liu yu jiao	2020091014	2000-10-20	2	19.9	4	108.18	68.42	82.67	90.36	99	56.14	67.99	66.37	20.9	1.12
373	06.04.2021 01:48:37	,wang xin yi	2020121516	2001-04-04	2	19.7	4	104.45	63.96	83.03	94.51	87.39	59.73	70.54	72.65	22.1	1.46
374	06.04.2021 01:40:38	,yu zi yue	2020122201	2001-01-16	2	19.9	4	106.45	69.37	82.45	89.86	97.33	52.69	63.71	59.29	25	3.07
375	06.03.2021 20:53:52	,Peng bo	2020072723	2001-07-20	1	19	4	118.36	72.64	88.98	108.77	107.94	62.88	75.11	73.73	17.2	0.89
376	06.03.2021 21:04:56	,Ma yi le	2020090817	2000-12-20	1	19.7	4	119.06	76.05	90.45	99.93	102.86	55.49	67.67	62.97	24	2.98
377	06.03.2021 21:13:57	,Guo yan cheng	2020091007	2001-08-19	1	19.1	4	123.34	79.75	97.66	103.71	113.28	61.64	72.43	73.34	23.5	0.53
378	06.03.2021 21:29:08	,wang shu li	2020092105	2001-09-12	1	19	4	122.72	78.73	86.46	95.66	112.36	69.49	77.58	77.91	10.9	0.22
379	02.12.2021 03:24:29	,deng xiang yu	2020112829	2001-05-23	1	19.5	4	114.67	74.73	78.59	79.31	102.6	61.7	73.65	74.17	18	0.38
380	06.03.2021 21:45:31	,Wang si nan	2020120214	2001-10-31	1	19.1	4	119.78	73.93	85.74	95.69	102.34	60.7	76.12	72.28	25.9	2.57
381	06.03.2021 21:57:47	,Li jin	2020122706	2001-11-17	1	19.1	4	112.22	70.96	91.34	102.34	108.79	60.96	70.12	70.9	22.2	0.49
382	05.28.2021 21:52:28	,Zhou hao zhen	2021010813	2002-01-28	1	18.9	4	113.68	70.84	87.54	91.42	109.65	61.82	72.42	73.36	22.9	0.62
383	05.27.2021 21:15:47	,Sun yi xuan	2018012410	1998-01-29	2	20	4	105.52	63.21	76.95	86.23	97.6	57.93	67.94	66.16	26.7	1.33
384	05.27.2021 21:46:41	,Han song yuan	2018030510	1998-01-09	2	20.2	4	105	63.86	85.2	95.37	102.59	56.92	67.09	64.74	25	1.58
385	06.03.2021 16:53:16	,zhao xin	2020053107	2000-02-16	2	20.3	4	102.13	66.85	84.63	89.57	103.4	55.18	60.47	63.08	20.9	1.77
386	06.03.2021 16:58:28	,wu xue yang	2020060805	2000-01-10	2	20.4	4	113.25	71.81	85.19	93.77	106.59	55.02	65.15	64.56	25.9	0.39
387	06.03.2021 17:08:06	,Ju yi	2020070317	2000-03-29	2	20.3	4	103.64	70.1	77.68	90.27	104.28	46.3	63.48	59.03	27.4	3.28
388	06.03.2021 17:15:44	,Zhang jin ling	2020082325	2000-11-27	2	19.7	4	105.05	65.35	87.53	98.85	102.36	50.93	63.42	62.54	37.1	0.58
389	06.03.2021 17:24:35	,He ling ling	2020083018	2000-04-02	2	20.4	4	104.66	66.21	84.67	96.31	104.35	52.9	64.85	63.16	24.8	1.15
390	06.03.2021 17:34:07	,Lu fei	2020090702	2000-05-05	2	20.3	4	102.16	65.18	79.94	87.1	93.78	54.1	66.95	66.49	22.9	0.33
391	06.03.2021 17:48:35	,Ma ming hui	2020091258	2000-04-06	2	20.4	4	113.27	70.12	85.18	94.11	104.08	55.36	68.68	68.06	29.9	0.42
392	06.03.2021 19:35:07	,ji wen cheng	2020091325	2000-05-11	2	20.3	4	108.11	75.54	81.01	83.46	106.54	52.62	64.65	69.21	23.9	3.23
393	06.03.2021 03:32:45	,wang yan bin	2020030905	2000-02-17	1	20.1	4	117.43	68.78	94.46	101.08	112.22	67.34	73.44	72.54	21.6	0.55
394	06.03.2021 03:43:10	,xiao wei	2020080709	2000-01-31	1	20.5	4	118.5	72.15	83.58	91.85	99.92	61	75.52	73.63	24.3	1.3
395	06.03.2021 03:50:38	,Zhang wen tao	2020090823	2000-04-22	1	20.4	4	107.36	69.75	92.1	102.11	102.37	54.77	66.47	63.9	19.5	1.6
396	06.03.2021 04:03:34	,Ma tian yi	2020091252	2000-05-12	1	20.3	4	111.54	68.01	91.74	104.82	103.49	59.11	75.74	72.12	23.7	2.26
397	06.03.2021 04:12:59	,Rao shi hao	2020103107	2000-04-21	1	20.5	4	112.44	71.68	89.28	101.56	115.5	58.08	71.68	71.74	24	0.04
398	06.03.2021 04:21:35	,Li shi jie	2020120530	2000-04-29	1	20.6	4	111.48	73.37	87.37	99.14	98.63	62.4	72.12	74.32	14.9	1.45
399	06.03.2021 00:53:11	,zhang xiao wei	2020041110	1999-01-01	2	21.3	4	106.92	64.94	79.36	82	87.4	60.11	71.31	74.19	18.1	2.08
400	06.03.2021 01:05:08	,Xie yi ru	2020061104	1999-02-19	2	21.3	4	104.65	67.28	84.8	93.82	102.32	59.59	71.61	68.98	17.7	1.78
401	06.03.2021 01:16:10	,Song shu yuan	2020061709	1999-04-02	2	21.2	4	113.23	71.54	83.86	95.88	92.92	57.98	69.17	66.76	25.7	1.65
402	06.03.2021 01:45:52	,zeng ying zhuo	2020081925	1999-04-10	2	21.4	4	108.8	70.42	85.62	95.62	105.3	55.48	66.6	66.25	22.3	0.23
403	06.03.2021 02:52:34	,Wu yi ning,`	2020091909	1999-01-28	2	21.6	4	103.87	64.05	80.92	86.89	94.62	55.92	63.21	64.99	26.3	1.26
404	06.03.2021 03:10:18	,sun yue	2020092524	1999-01-25	2	21.7	4	105.18	69.03	86.43	93.85	107.28	54.31	69.64	66.03	21.8	2.39
405	06.03.2021 00:23:12	,Liu yun xuan	2020041615	1999-02-11	1	21.2	4	119.94	71.28	85.11	96.07	97.09	65	75.96	75.67	22.1	0.2
406	06.02.2021 23:44:02	,Fang zheng	2020082222	1998-12-13	1	21.7	4	117.69	71.54	87.53	98.44	104.51	62.16	70.83	73.65	22.3	1.85
407	06.03.2021 00:38:54	,Yang shao wei	2020082309	1999-05-29	1	21.2	4	112.35	68.49	87.69	101.35	107.67	62.95	77.67	73.06	22.4	3.01
408	06.02.2021 23:20:08	,Zhu zhi long	2020082519	1999-06-14	1	21.2	4	115.22	73.49	92.51	98.63	113.12	51.75	62.51	60.2	30.9	1.43
409	06.02.2021 23:33:31	,fan qing hao	2020112820	1999-11-12	1	21	4	112.5	68.96	85.85	98.65	106.76	64.8	75.97	72.92	16.8	2.04
410	06.03.2021 00:00:19	,Hou jian min	2020120303	1999-06-09	1	21.5	4	113.47	72.89	90.23	99.65	105.74	57.89	71.77	71.33	25.4	0.28
411	06.02.2021 19:26:19	,Liu heng	2020050603	1998-02-26	2	22.2	4	107.42	67.45	88.05	98.94	104.38	54.92	66.19	60.54	26.7	3.68
412	06.02.2021 19:33:19	,wu hai ying	2020062104	1998-02-02	2	22.4	4	107.43	69	86.28	98.21	101.25	61.98	74.46	72.56	18.4	1.26
413	06.02.2021 19:41:37	,Zhao jing xin	2020070613	1997-11-20	2	22.6	4	107.14	70.1	79.18	85.82	99.42	56.66	67.17	68.41	26.9	0.9
414	06.02.2021 19:48:13	,Wu ying	2020103026	1998-02-17	2	22.7	4	108.11	63.64	84.06	88.42	102.95	58.26	68.68	69.47	29.1	0.54
415	06.02.2021 19:52:23	,lin tong yi	2021042201	1999-03-03	2	22.1	4	109.95	65.82	87.74	94.81	102.63	55.47	61.73	67.79	28.6	3.96
416	06.02.2021 18:42:44	,zhang de lin	2020051311	1998-05-16	1	22	4	109.65	69.65	78	89.92	100.27	63.1	73.85	74.71	21.8	0.63
417	06.02.2021 18:53:47	,Ma yi kun	2020090707	1998-07-08	1	22.2	4	128.71	88.25	102.67	104.2	108.33	61.48	76.37	74.9	18.2	0.82
418	06.02.2021 19:04:16	,Bai jia wei	2020091631	1998-01-06	1	22.7	4	120.18	70.32	88.07	98.03	112.2	65.25	71.33	70.82	16.1	0.33
419	06.02.2021 19:12:09	,Mi xi lin	2020111206	1998-01-21	1	22.8	4	109.55	69.38	81.23	89.45	113.82	60.58	74.63	72.97	16.4	1.18
420	06.02.2021 19:18:09	,Gong tai xian	2020120413	1998-02-28	1	22.8	4	112.69	72.49	92.9	106.57	99.92	57.75	71.13	70.34	23.2	0.49
421	06.02.2021 06:07:09	,Zhao ning ning	2020011436	1997-01-27	2	23	4	111.27	71.12	82.01	91.67	100.95	61.52	70.11	68.81	23.6	0.91
422	06.02.2021 06:19:07	,Guo qi	2020031903	1996-12-12	2	23.3	4	109.22	68.46	81.15	89.79	91.27	55.67	66.97	65.49	28.5	1.04
423	06.02.2021 06:28:57	,Liu yuan	2020050503	1997-01-19	2	23.3	4	103.49	66.59	82.53	98.26	101.18	50.68	61.12	64.84	30.2	2.58
424	06.02.2021 06:44:07	,Yan li na	2020071807	1996-10-20	2	23.7	4	102.84	62.07	83.05	98.8	98.65	59.55	69.82	71.3	22.5	1.02
425	06.02.2021 06:52:57	,Zhang xiao ning	2020081524	1996-09-01	2	24	4	112.92	72.98	83.74	96.07	103.98	54.99	69.5	67.76	25.9	1.19
426	06.02.2021 07:12:22	,Yang yun	2020090809	1997-04-01	2	23.4	4	105.64	66.1	82.12	92.04	101.61	59.5	68.57	69.32	18.7	0.52
427	06.02.2021 07:46:32	,Hou si hui	2020101111	1997-01-01	2	23.8	4	102.51	69.75	88.24	94.85	108.49	55.94	70.51	66.98	19.4	2.29
428	06.02.2021 08:00:18	,Li xiu ming	2020101727	1997-01-15	2	23.8	4	99.32	62.08	76.67	81.6	100.88	60.61	68.09	70.09	12.7	1.5
429	06.02.2021 08:22:07	,chen bi yun	2020122626	1997-01-14	2	24	4	112.83	70.64	83.24	90.64	104.7	56.68	69.74	67.92	25	1.25
430	06.02.2021 05:52:28	,li kai	2020041903	1997-01-03	1	23.3	4	107.44	68.38	84.07	99.49	109.57	62.95	73.15	72.75	18.2	0.27
431	06.02.2021 05:53:01	,Hu shu jian	2020081629	1997-01-26	1	23.6	4	101.75	65.31	78.71	89.86	108.13	55.96	67.17	67.15	22.7	0.01
432	06.02.2021 05:51:44	,Li yi rong	2020082616	1997-02-28	1	23.5	4	101.43	69.63	76.77	87.94	101.66	53.7	67.9	64.98	22.3	2.18
433	06.02.2021 05:51:18	,ren wei	2020111201	1997-01-02	1	23.9	4	118.68	73.09	87.47	101.23	108.21	63.85	76.19	77.13	18	0.62
434	06.02.2021 05:50:52	,Zhou chen xin	2021022466	1997-12-26	1	23.2	4	118.42	77.32	87.32	91.49	107.56	73.08	81.65	85.29	11.4	2.39
435	02.01.2021 05:01:03	,yuan jun	2020033114	1996-02-09	2	24.1	4	109.82	69.35	85.66	93.3	92.14	59.16	70.19	74.15	17.3	2.65
436	01.31.2021 09:56:06	,Lin ze zhi	2020080506	1996-03-05	2	24.4	4	103.33	62.66	81.94	93.03	98.68	57.89	63.27	64.76	22.1	1.04
437	02.01.2021 04:39:35	,Yan li xia	2020082530	1995-12-20	2	24.7	4	111.48	70.03	88.39	95.68	98.3	53.66	66.76	65.48	27.8	0.83
438	01.30.2021 02:58:44	,Zhou yao yao	2020090932	1996-03-08	2	24.5	4	100.18	63.39	76.83	88.97	97.03	49.76	63.12	63.97	29.8	0.63
439	06.21.2021 03:19:40	,Ju hong cheng	2020092203	1996-01-28	2	24.7	4	103.47	61.31	76.64	92.98	99.06	55.35	64.72	62.96	18.1	1.32
440	01.30.2021 16:49:42	,gong yue	2020121525	1996-01-22	2	24.9	4	110.41	67.99	80.97	92.93	98.82	57.25	70.09	69.32	25.9	0.55
441	01.28.2021 06:16:52	,xiao yan hui	2020091304	1995-10-31	1	24.9	4	101.58	64.87	85.41	92.3	105.3	59.26	64.68	63.88	17.2	0.53
442	01.28.2021 05:10:20	,Fu zhen	2020092204	1996-07-26	1	24.2	4	111.14	73.19	85.6	93.58	109.73	59.04	73.95	72.08	17.7	1.25
443	01.28.2021 06:35:16	,yang fan	2020092517	1996-01-04	1	24.7	4	111.13	66.57	83.84	99.6	112.35	62.95	69.33	68.53	23.8	0.55
444	01.29.2021 06:48:24	,Zhao yan	2020110905	1996-09-25	1	24.1	4	118.44	76.92	94.89	101.03	116.19	61.63	72.95	70.06	24	1.75
445	01.28.2021 05:54:51	,jiang xiao bin	2020121508	1996-06-13	1	24.5	4	114.05	75.52	88.19	100.67	111.54	62.87	73.12	73.4	11	0.18
446	05.27.2021 17:08:38	,lu wei jie	2021010207	1996-02-05	1	24.9	4	108.99	66.17	83.11	90.97	92.02	61.29	72.99	75.09	17.8	1.44
447	01.27.2021 19:49:27	,ma ying	2020071536	1995-03-21	2	25.3	4	101.55	61.14	79.21	91.27	99.25	64.08	72.54	71.35	15	0.86
448	01.28.2021 04:38:08	,Li ying	2020071823	1994-12-07	2	25.6	4	105.21	73.47	87.48	101.83	100.38	52.45	62.01	63.06	20.6	0.69
449	07.16.2021 19:33:42	,shi jing ling	2020080240	19950310	2	25.4	4	102.93	65.11	81.71	88.51	99.81	55.44	66.32	65.6	21.21	0.5
450	01.25.2021 03:56:28	,Zhang shu fang	2020081115	1995-01-12	2	25.6	4	114.67	72.93	83.39	87.36	103.76	56.02	71.7	70.7	29.6	0.69
451	01.28.2021 04:14:03	,dong fang rui	2020111126	1995-02-13	2	25.7	4	103.65	63.95	89.79	100.48	109.67	50.85	62.3	62.38	33.8	0.05
452	01.26.2021 05:10:10	,Tian dan	2020121910	1995-03-25	2	25.7	4	109.25	65.83	81.68	94.33	105.57	59.83	74.95	72.45	18.3	1.76
453	01.27.2021 18:57:41	,qiu xiao	2020122327	1995-02-12	2	25.9	4	108.09	69.92	81.23	90.37	100.63	65.67	77.24	78.81	11.9	1.1
454	01.27.2021 20:39:47	,Liu xiao yan	2020053103	1995-03-01	2	25.3	4	107.65	69.5	82.74	89.36	90.73	55.61	70.33	69.91	29.26	0.29
455	01.20.2021 02:41:25	,Yao wan dong	2020053001	1995-03-10	1	25.2	4	113.1	69.04	88.43	98.74	110.99	67.98	77.27	79.88	12.4	1.68
456	01.24.2021 05:10:44	,cui shi han	2020080313	1995-03-29	1	25.3	4	108.09	67.38	88.4	93.9	104.71	57.93	72	70.87	24.5	0.74
457	01.24.2021 03:40:33	,yang yu ze	2020121607	1995-06-27	1	25.5	4	119.13	68.67	87.15	93.83	109.36	71.28	77.36	76.84	17.6	0.35
458	01.24.2021 04:34:15	,Wu kang long	2020123112	1995-10-21	1	25.2	4	127.57	78.56	95.25	103.76	108.7	66.34	75.38	75.78	20	0.24
459	05.27.2021 15:37:33	,qi jian yang	2021031514	1995-11-06	1	25.4	4	118.2	65.7	90.82	96.75	107.81	66.63	82.57	77.72	24.7	3.06
460	05.27.2021 14:10:13	,Zhang zhen jia	2021041702	1995-11-20	1	25.4	4	106.02	69.63	87.09	92.91	102.24	64.54	82.17	78.95	18.3	2.12
461	06.28.2021 20:10:55	,zhu lin xuan	2019081713	2012-07-15	2	7.1	1	91.22	53.24	69.78	74.22	88	43.27	52.52	50.79	35.6	1.42
462	06.28.2021 19:56:08	,chen he li	2019072312	2012-06-20	2	7.1	1	90.89	53.99	77.99	84.44	96.05	47.86	57.08	56.88	22.2	0.15
463	06.28.2021 19:49:57	,jia shu qiao	2019101317	2012-03-20	2	7.6	1	82.31	55.33	66.79	75.95	94.31	41.46	48.28	47.92	22.4	0.31
464	06.28.2021 19:38:44	,liu rui ying	2019102711	2012-09-23	2	7.1	1	83.23	52.55	66.81	75.29	82.04	40.46	50.99	49.99	32.9	0.85
465	06.28.2021 18:31:26	,Wang xue qing	2017101511	2009-11-18	2	7.9	1	88.85	53.09	70.33	76.5	84.79	43.96	50.87	50.56	30.1	0.25
466	06.28.2021 21:22:20	,Liu yi tong	2017081116	2010-12-30	2	6.6	1	86.82	56.75	68.59	74.91	82.89	42.2	53.94	52.26	24.3	1.4
467	06.28.2021 21:04:13	,Cao jing qi	2017081610	2010-10-20	2	6.8	1	86.27	54.37	71.88	76.89	90.84	44.61	50.96	50.72	29.3	0.2
468	06.30.2021 17:43:51	,Zhou jing qi	2017081618	2011-05-14	2	6.3	1	89.78	55.95	72.14	79.64	85.86	42.9	50.36	49.42	27.8	0.74
469	07.01.2021 12:06:17	,Zhang shao ni	2018011711	2012-01-13	2	6	1	93.21	55.57	79.2	86.79	91.37	44.4	51.47	51.53	31.9	0.05
470	06.28.2021 21:54:34	,Qiao jia qi	2018031403	2012-03-08	2	6	1	79.42	49.03	67.68	74.86	82.71	37.99	43.4	43.63	30.4	0.19
471	06.30.2021 17:00:14	,Zhao zi xuan	2018041803	2011-12-23	2	6.3	1	86.68	56.1	69.21	75.08	90.14	42.29	49.23	50.86	26.4	1.35
472	06.30.2021 19:37:44	,Liu yu chen	2018062424	2011-09-10	2	6.8	1	85.85	52.41	69.77	75.82	84.6	41.7	50.1	50.45	30.4	0.28
473	06.30.2021 16:18:47	,Zhang pei xi	2018090309	2012-07-20	2	6.1	1	90.5	57.89	66.12	72.96	82.5	44.88	53.79	53.72	25.1	0.06
474	06.30.2021 15:43:56	,xu yi chen	2019031411	2012-11-13	2	6.3	1	92.83	56.56	69.49	77.73	88.76	45.74	54.58	53.86	25.3	0.59
475	06.30.2021 17:58:46	,guan yu tong	2019033112	2013-04-11	2	6	1	87.23	53.74	70.95	76.64	87	42.88	51.13	49.51	25	1.31
476	06.30.2021 18:32:58	,Liu cai lan	2019090308	2012-11-11	2	6.8	1	85.44	46.99	71.81	79.68	92.11	44.29	51.74	49.86	36.9	1.5
477	06.30.2021 18:55:16	,liu xin yu	2019110914	2013-03-20	2	6.6	1	89.15	53.25	74.15	81.4	90.84	43.93	52.73	52.16	36.3	0.44
478	06.30.2021 20:20:27	,mao zi xin	2019111013	2013-08-10	2	6.3	1	90.18	54.98	66.95	71.31	87.56	42.24	47.79	48.19	34.3	0.34
479	06.30.2021 15:16:48	,Tang chen jia nan	2020011104	2013-06-06	2	6.6	1	87.12	55.1	70.79	80.97	89.5	45.66	53.92	51.9	20.1	1.64
480	06.30.2021 15:56:41	,wang yi ru	2020112523	2013-12-16	2	6.9	1	94.73	58.66	70.29	78.09	83.45	47.93	57.68	59.49	24.9	1.47
481	06.28.2021 20:40:35	,Dou shu xuan	2020120533	2014-02-16	2	6.8	1	87.23	56.56	69.36	75.01	86.65	39.7	47.99	47.51	26.6	0.4
482	06.30.2021 18:13:46	,jin li	2021030409	2014-10-07	2	6.4	1	87.89	55.96	65.83	75.28	87.41	43.09	52.31	52.04	25.1	0.24
483	06.30.2021 20:39:12	,Peng xin yi	2021030706	2014-05-29	2	6.8	1	92.14	60.39	72.25	78.75	91.78	41.42	50.43	49.89	30.3	0.43
484	06.28.2021 20:25:51	,Chai xing yu	2021042522	2015-02-06	2	6.2	1	99.05	58.59	73.88	83.08	90.83	47.01	53.39	52.84	31.2	0.42
485	06.30.2021 20:06:30	,Ma ru xuan	2021052507	2015-01-05	2	6.4	1	84.01	48.87	76.54	80.98	87.81	39.74	44.73	43.08	36.8	1.24
486	07.01.2021 14:37:40	,Hu rui qi	2020092304	2013-10-14	1	6.9	1	90.63	53.84	74.18	83.82	85.69	46.86	55.55	53.78	29.1	1.37
487	07.01.2021 15:20:06	,jin xuan	2020121216	2014-04-06	1	6.7	1	92.1	57.82	75.97	79.68	96.07	45.93	52.11	50.56	25.7	1.17
488	07.01.2021 13:21:49	,Jiang yu xuan	2021020113	2014-12-23	1	6.1	1	84.14	53.04	66.66	69.42	93.41	38.72	48.58	47.9	34.7	0.58
489	07.01.2021 13:23:39	,fu yun jie	2021022019	2014-07-03	1	6.6	1	92.98	60.45	69.08	72.77	83.41	44.52	58.12	55.75	22.7	1.96
490	07.01.2021 13:26:29	,li yuan zhao	2021051607	2014-06-05	1	6.9	1	88.09	55.65	68.07	70.84	83.28	40.41	47.96	46.89	28.6	0.9
491	07.01.2021 21:14:42	,pan jin rui	2019082116	2011-12-16	2	7.7	1	96.81	58.9	73.99	81.21	94.69	47.16	55.88	54.3	25	1.23
492	07.12.2021 21:53:26	,tan yu fei	2020112926	2014-04-01	1	6.66111	1	89.15	54.83	72.87	81.02	84.82	41.37	53.45	50.58	29.89	2.26
493	07.12.2021 16:59:47	,Cai yu qi	2021071007	2012-01-08	2	9.50556	3	103.99	65.24	75.82	84.4	100.97	49.97	61.2	50.58	25.44	0.6
494	07.12.2021 17:33:01	,Han zhen	2021032850	2012-01-15	2	9.20278	2	94.39	60.96	67.18	70.36	92.73	48.94	57.75	50.58	24.2	0.35
495	07.12.2021 19:10:21	,zhang run xuan	2021050407	2011-11-18	1	9.46111	1	92.7	56.57	74.78	81.44	96.18	42.71	51.37	50.58	38.39	0.08
496	07.12.2021 18:45:25	,wang zhi yong	2021022726	2012-05-11	1	8.79444	2	90.79	55.85	66.78	71.97	95.19	46.12	56.09	50.58	26.06	2.07
497	07.12.2021 18:22:39	,gong ze wei	2021050424	2011-08-24	1	9.69444	1	99.65	64.14	75.03	79.41	95.8	48.67	57.97	50.58	24.03	0.54
498	07.12.2021 19:40:55	,Liu yun kai	2017080605	1997-12-11	1	19.6528	4	127.87	81.79	86.54	90.46	98.11	65.67	75.67	50.58	17.89	0.68
499	07.12.2021 20:56:42	,Yuan guo peng	2021012711	1997-12-14	1	23.1194	4	111.56	72.17	87.02	95.75	108.71	58.8	74.66	50.58	22.23	1.32
500	07.12.2021 16:34:50	,Chen ming zhuo	2021070511	2004-03-21	1	17.2889	4	111.13	81.02	90.08	95.91	112.84	49.67	69.36	50.58	27.55	1.27
